# Supplementary material for: Exploring the potential of village community banking as a community-based financing system for house improvements and malaria vector control in rural Tanzania
Source: PLOS Glob Public Health. 2023 Nov 3;3(11):e0002395. doi: 10.1371/journal.pgph.0002395 (PMC10624283; doi:10.1371/journal.pgph.0002395)
Supplement: S1 Data — (XLSX) [file pgph.0002395.s001.xlsx]

## Sheet: Sheet1
District	Ward	Village	Age	Education	Sex	Marital status	Household size	Occupation	Monthly earning	House ownership	Socio-economic indicators	Roofing	House have open or closed eaves	House have windows	Are your window big	House have any window screening	Quality of the screening	House door properly fitted	Main material of the walls	Main material of the floor	Number of rooms	Main source of drinking water	Type of toilet facility	Main energy source for lighting	Main energy source for cooking	3.15 household (any member) have any of the following (Multiple answers permitted	3.15 Radio	3.15 Television	1.15 Refrigerator	3.15 Electric fan	3.15 Electric iron	3.15 Simple Mobile phone(s)	3.15 Smartphone or iPad etc	3.15 Computer	3.16 means of transport	3.16 Motorbike	3.16 Car or truck	3.16 Animal or animal cart	3.16 Canoe, boat or ship	3.17 Number of livestock animals the household	Chicken	Ducks and turkeys	Goats and sheep	Cows	Donkeys/Mule	3.18 Do you own land?	3.19 How many acres	Assessment of mosquito-prevention means at your house	Where does mosquitoes use to enter your house
ulanga	milola	mavimba	34	Primary Education	female	Married	5	Farmer	100,000 - 300,000	Yes		Zinc/Iron/Aluminium sheets	open	Yes	Yes	Yes	intact screens	Yes	Cement	Tiles/cement	4	Public tap/ Standpipe	Improved latrine	Electricity	Charcoal		1	1	1	1	1	0	1	0	Pikipiki	0	1	0	0		20	0	0	0	0	Yes	1		Doors
ulanga	milola	mavimba	40	Primary Education	female	Married	5	Farmer	100,000 - 300,000	Yes		Zinc/Iron/Aluminium sheets	Closed	Yes	Yes	Yes	Screen with some holes	No	Bricks and concrete	Tiles/cement	2	Public tap/ Standpipe	Pit latrine	Rechargeable lamps	Charcoal		0	0	0	0	0	1	0	0	Baisikeli	1	0	0	0		2	0	0	0	0	Yes	1		Doors
ulanga	milola	mavimba	28	Secondary Education	female	Single	3	Business	300,000 - 500,000	Yes		Zinc/Iron/Aluminium sheets	open	Yes	Yes	Yes	Screen with some holes	Yes	Cement	Tiles/cement	2	Public tap/ Standpipe	Improved latrine	Electricity	Gas		1	1	0	1	0	0	1	0	Baisikeli	1	0	0	0		5	0	0	0	0	Yes	2		Doors
Ulanga	milola	mavimba	30	Primary Education	female	Married	4	Farmer	100,000 - 300,000	Yes		Zinc/Iron/Aluminium sheets	Closed	Yes	Yes	Yes	Screen with some holes	No	Cement	Tiles/cement	3	Public tap/ Standpipe	Improved latrine	Electricity	Charcoal		1	1	0	0	0	0	1	0	Pikipiki	0	1	0	0		4	5	0	0	0	Yes	1		Windows
Ulanga	milola	mavimba	34	Primary Education	female	Married	6	Business	300,000 - 500,000	Yes		Zinc/Iron/Aluminium sheets	Closed	Yes	Yes	Yes	Screen with some holes	No	Cement	Tiles/cement	5	Public tap/ Standpipe	Improved latrine	Electricity	Charcoal		1	1	1	1	1	1	1	0	Baisikeli	1	0	0	0		20	0	0	0	0	Yes	1		Windows
ulanga	milola	mavimba	53	Primary Education	male	Divorced	6	Farmer	300,000 - 500,000	Yes		Zinc/Iron/Aluminium sheets	open	Yes	Yes	No		No	Bricks and concrete	Tiles/cement	2	Public tap/ Standpipe	Pit latrine	Rechargeable lamps	Charcoal		0	0	0	0	0	1	0	0	Baisikeli	1	0	0	0		10	0	0	0	0	Yes	4		Eaves spaces
Ulanga	milola	mavimba	36	Primary Education	female	Married	4	Farmer	300,000 - 500,000	Yes		Zinc/Iron/Aluminium sheets	open	Yes	Yes	Yes	Screen with some holes	No	Bricks and concrete	Earth	1	Public tap/ Standpipe	Pit latrine	Rechargeable lamps	Charcoal		1	0	0		0	1	0	0	Baisikeli	1	0	0	0		0	0	0	0	0	Yes	3		Eaves spaces
ulanga	milola	mavimba	50	Primary Education	female	Married	6	Farmer	Less than 100,000	Yes		Grass/Papyrus/Banana leaves	open	Yes	No	No		No	Mud	Earth	2	Public tap/ Standpipe	Pit latrine	Rechargeable lamps	Charcoal		0	0	0	0	0	1	0	0	Baisikeli	1	0	0	0		1	0	0	0	0	Yes	4		Eaves spaces
Ulanga	milola	mavimba	61	Primary Education	male	Divorced	8	Business	Less than 100,000	Yes		Grass/Papyrus/Banana leaves	open	Yes	No	No		No	Mud	Earth	2	Public tap/ Standpipe	Pit latrine	Rechargeable lamps	Charcoal		0	0	0	0	0	1	0	0	Baisikeli	1	0	0	0		3	0	0	0	0	Yes	2		Eaves spaces
Ulanga	milola	mavimba	25	Secondary Education	female	Married	4	Farmer	Less than 100,000	Yes		Zinc/Iron/Aluminium sheets	open	Yes	Yes	Yes	intact screens	No	Bricks and concrete	Tiles/cement	2	Public tap/ Standpipe	Improved latrine	Solar lamps	Charcoal		1	0	0	0	0	1	0	0	Baisikeli	1	0	0	0		4	0	0	0	0	Yes	1		Eaves spaces
Ulanga	Milola	Mavimba	35	Primary Education	male	Widow/ Widower	3	Business	Less than 100,000	Yes		Zinc/Iron/Aluminium sheets	Closed	Yes	Yes	Yes	intact screens	Yes	Cement	Tiles/cement	3	Public tap/ Standpipe	Improved latrine	Electricity	Charcoal		1	1	1	1	0	0	1	0	Baisikeli	1	0	0	0		0	0	0	0	0	Yes	4		Doors
Ulanga	Milola	Mavimba	35	Primary Education	female	Married	3	Business	Less than 100,000	Yes		Zinc/Iron/Aluminium sheets	Closed	Yes	Yes	No		No	Bricks and concrete	Earth	4	Public tap/ Standpipe	Pit latrine	Solar lamps	Charcoal		0	0	0	0	0	1	0	0	Baisikeli	1	0	0	0		5	0	0	0	0	Yes	2		Windows
Ulanga	Milola	Mavimba	50	Primary Education	male	Divorced	3	Farmer	Less than 100,000	Yes		Zinc/Iron/Aluminium sheets	Closed	Yes	Yes	Yes	intact screens	No	Cement	Tiles/cement	4	Public tap/ Standpipe	Improved latrine	Electricity	Charcoal		1	1	0	1	0	1	0	0	Baisikeli	1	0	0	0		3	0	0	0	0	Yes	5		Doors
Ulanga	Milola	Mavimba	43	Primary Education	female	Married	7	Farmer	Less than 100,000	Yes		Zinc/Iron/Aluminium sheets	open	Yes	Yes	No		No	Bricks and concrete	Earth	2	Public tap/ Standpipe	Improved latrine	Rechargeable lamps	Charcoal		0	0	0	0	0	1	0	0	Baisikeli	1	0	0	0		6	0	0	0	0	Yes	1		Windows
Ulanga	Milola	Mavimba	27	Primary Education	female	Single	3	Farmer	100,000 - 300,000	Yes		Zinc/Iron/Aluminium sheets	Closed	Yes	Yes	Yes	Screen with some holes	No	Cement	Tiles/cement	2	Public tap/ Standpipe	Improved latrine	Solar lamps	Charcoal		0	0	0	0	0	0	1	0	Baisikeli	1	0	0	0		6	0	0	0	0	Yes	3		Doors
Ulanga	Milola	Mavimba	35	Primary Education	male	Married	6	Farmer	100,000 - 300,000	Yes		Zinc/Iron/Aluminium sheets	open	Yes	Yes	No		No	Bricks and concrete	Earth	2	Public tap/ Standpipe	other	Solar lamps	Charcoal		0	0	0	0	0	1	0	0	Baisikeli	1	0	0	0		4	0	0	0	0	Yes	3		Windows
Ulanga	Milola	Mavimba	29	Secondary Education	female	Married	4	Farmer	100,000 - 300,000	Yes		Zinc/Iron/Aluminium sheets	open	Yes	Yes	Yes	intact screens	Yes	Bricks and concrete	Tiles/cement	3	Public tap/ Standpipe	Improved latrine	Electricity	Charcoal		1	1	1	1	0	1	0	0	Baisikeli	1	0	0	0		10	0	0	0	0	Yes	10		Eaves spaces
Ulanga	Milola	Mavimba	39	Primary Education	female	Married	5	Business	100,000 - 300,000	Yes		Zinc/Iron/Aluminium sheets	Closed	Yes	Yes	Yes	Screen with some holes	No	Cement	Tiles/cement	2	Public tap/ Standpipe	Improved latrine	Electricity	Charcoal		0	1	1	1	1	1	1	0	Baisikeli	1	0	0	0		1	0	0	0	0	Yes	2		Doors
Ulanga	Milola	Mavimba	26	Secondary Education	female	Married	2	Farmer	100,000 - 300,000	Yes		Zinc/Iron/Aluminium sheets	open	Yes	Yes	No		Yes	Bricks and concrete	Tiles/cement	1	Public tap/ Standpipe	Improved latrine	Solar lamps	Charcoal		1	0	0	0	0	1	0	0	Baisikeli	1	0	0	0		2	0	0	0	0	Yes	1		Windows
Ulanga	Milola	Mavimba	37	Primary Education	female	Married	3	Farmer	100,000 - 300,000	Yes		Zinc/Iron/Aluminium sheets	open	Yes	Yes	Yes	Screen with some holes	No	Mud	Sand	3	Public tap/ Standpipe	Improved latrine	Solar lamps	Charcoal		1	0	0	0	0	1	0	0	Baisikeli	1	0	0	0		50	0	0	0	0	Yes	3		Doors
Ulanga	Milola	Mavimba	26	Primary Education	female	Single	2	Business	100,000 - 300,000	Yes		Grass/Papyrus/Banana leaves	Closed	Yes	Yes	Yes	intact screens	No	Cement	Sand	3	Public tap/ Standpipe	Improved latrine	Rechargeable lamps	Charcoal		0	0	0	0	0	1	1	0	Baisikeli	1	0	0	0		5	0	0	0	0	Yes	2		Doors
Ulanga	Milola	Mavimba	58	Primary Education	female	Married	6	Farmer	100,000 - 300,000	Yes		Grass/Papyrus/Banana leaves	Closed	Yes	No	No		Yes	Mud	Earth	2	Public tap/ Standpipe	Improved latrine	Rechargeable lamps	Charcoal		0	0	0	0	0	1	0	0	Baisikeli	1	0	0	0		10	0	0	0	0	Yes	1		Doors
Ulanga	Milola	Mavimba	21	Secondary Education	female	Single	1	Jobless	100,000 - 300,000	Yes		Zinc/Iron/Aluminium sheets	Closed	Yes	Yes	Yes	intact screens	No	Bricks and concrete	Tiles/cement	4	Public tap/ Standpipe	Improved latrine	Solar lamps	Charcoal		1	0	0	0	0	1	0	0	Baisikeli	1	0	0	0		25	0	0	0	0	Yes	1		Eaves spaces
Ulanga	Milola	Mavimba	29	Secondary Education	female	Single	2	Farmer	100,000 - 300,000	Yes		Zinc/Iron/Aluminium sheets	open	Yes	Yes	No		No	Bricks and concrete	Tiles/cement	4	Public tap/ Standpipe	Improved latrine	Electricity	Charcoal		1	1	1	0	1	1	0	0	Baisikeli	1	0	0	0		0	2	0	0	0	Yes	3		Windows
Ulanga	Milola	Mavimba	35	Primary Education	female	Single	3	Farmer	100,000 - 300,000	Yes		Zinc/Iron/Aluminium sheets	Closed	No	No	No		No	Bricks and concrete	Sand	2	Public tap/ Standpipe	Pit latrine	other	Charcoal		0	0	0	0	0	1	0	0	Baisikeli	1	0	0	0		0	0	0	0	0	Yes	1		Doors
Ulanga	Milola	Mavimba	43	Primary Education	female	Married	5	Business	300,000 - 500,000	Yes		Zinc/Iron/Aluminium sheets	open	Yes	Yes	Yes	intact screens	Yes	Cement	Tiles/cement	4	Public tap/ Standpipe	Improved latrine	Electricity	Charcoal		1	1	1	0	0	1	0	1	Baisikeli Pikipiki	1	1	0	0		30	0	0	4	0	Yes	10		Eaves spaces
Ulanga	Milola	Mavimba	51	Primary Education	female	Married	5	Farmer	Less than 100,000	Yes		Zinc/Iron/Aluminium sheets	open	Yes	Yes	No		No	Bricks and concrete	Tiles/cement	4	Public tap/ Standpipe	Improved latrine	Electricity	Charcoal		0	0	0	0	0	1	0	0	Baisikeli	1	0	0	0		1	0	0	0	0	Yes	3		Eaves spaces
Ulanga	Milola	Mavimba	26	Secondary Education	female	Single	2	Farmer	100,000 - 300,000	Yes		Grass/Papyrus/Banana leaves	Closed	Yes	Yes	No		No	Mud	Earth	1	Public tap/ Standpipe	Pit latrine	other	Charcoal		1	0	0	0	0	1	0	0	Baisikeli	1	0	0	0		2	0	0	0	0	No			Windows
Ulanga	Milola	Mavimba	36	Primary Education	female	Married	4	Farmer	100,000 - 300,000	Yes		Zinc/Iron/Aluminium sheets	open	Yes	Yes	No		No	Bricks and concrete	Earth	2	Public tap/ Standpipe	Improved latrine	Electricity	Charcoal		1	1	1	0	0	0	0	0	Baisikeli	1	0	0	0		0	0	0	0	0	Yes	1		Windows
ulanga	milola	mavimba	58	Primary Education	female	Widow/ Widower	6	Farmer	Less than 100,000	Yes		Zinc/Iron/Aluminium sheets	Closed	Yes	Yes	No		No	Bricks and concrete	Earth	4	Public tap/ Standpipe	Pit latrine	Electricity	Charcoal		0	0	0	0	0	1	0	0	Baisikeli	1	0	0	0		4	0	0	0	0	Yes	3		Windows
Ulanga	Milola	Mavimba	44	Primary Education	female	Married	5	Business	100,000 - 300,000	Yes		Zinc/Iron/Aluminium sheets	Closed	Yes	Yes	No		Yes	Bricks and concrete	Earth	6	Public tap/ Standpipe	Improved latrine	Electricity	Charcoal		1	0	0	0	0	1	0	0	Baisikeli	1	0	0	0		0	0	0	0	0	Yes	8		Doors
ulanga	milola	mavimba	24	Secondary Education	female	Married	3	Business	Less than 100,000	Yes		Zinc/Iron/Aluminium sheets	open	Yes	Yes	Yes	Screen with some holes	No	Bricks and concrete	Tiles/cement	2	Public tap/ Standpipe	Pit latrine	Solar lamps	Charcoal		1	1	0	0	0	0	1	0	Baisikeli	1	0	0	0		0	0	0	0	0	Yes	1		Windows
Ulanga	Milola	Mavimba	24	Secondary Education	female	Single	2	Farmer	100,000 - 300,000	Yes		Zinc/Iron/Aluminium sheets	Closed	Yes	Yes	Yes	intact screens	Yes	Bricks and concrete	Earth	3	Public tap/ Standpipe	Improved latrine	Solar lamps	Charcoal		1	0	0	0	0	1	0	0	Baisikeli	1	0	0	0		10	0	0	0	0	Yes	1		Windows
Ulanga	Milola	Mavimba	35	Primary Education	male	Married	4	Farmer	100,000 - 300,000	Yes		Zinc/Iron/Aluminium sheets	open	Yes	Yes	No		Yes	Bricks and concrete	Tiles/cement	5	Public tap/ Standpipe	Improved latrine	Electricity	Charcoal		0	0	0	0	0	1	0	0	Baisikeli	1	0	0	0		5	0	0	0	0	Yes	10		Windows
Ulanga	Milola	Mavimba	45	Primary Education	female	Widow/ Widower	8	Farmer	Less than 100,000	Yes		Zinc/Iron/Aluminium sheets	Closed	Yes	No	No		No	Bricks and concrete	Earth	4	Public tap/ Standpipe	Improved latrine	Rechargeable lamps	Charcoal		0	0	0	0	0	1	0	0	Baisikeli	1	0	0	0		12	0	0	0	0	Yes	4		Windows
Ulanga	Milola	Mavimba	40	Primary Education	male	Married	7	Farmer	Less than 100,000	Yes		Grass/Papyrus/Banana leaves	Closed	Yes	No	No		Yes	Mud	Earth	2	Public tap/ Standpipe	Improved latrine	Solar lamps	Charcoal		1	0	1	0	0	0	0	0	Baisikeli	1	0	0	0		6	0	0	0	0	Yes	2		Windows
Ulanga	Milola	Mavimba	23	Secondary Education	female	Single	1	Health worker	100,000 - 300,000	Yes		Zinc/Iron/Aluminium sheets	Closed	Yes	Yes	Yes	intact screens	Yes	Cement	Tiles/cement	6	Public tap/ Standpipe	Improved latrine	Electricity	Charcoal		1	1	1	1	1	1	1	0	Baisikeli	1	0	0	0		15	0	0	0	0	No			Windows
Ulanga	Milola	Mavimba	32	Secondary Education	male	Married	4	Business	100,000 - 300,000	Yes		Grass/Papyrus/Banana leaves	Closed	Yes	Yes	No		No	Mud	Earth	2	Public tap/ Standpipe	Improved latrine	Rechargeable lamps	Charcoal		1	0	0	0	0	1	0	0	Baisikeli	1	0	0	0		0	0	0	0	0	Yes	8		Windows
Ulanga	Milola	Mavimba	32	Secondary Education	male	Married	4	Business	300,000 - 500,000	Yes		Zinc/Iron/Aluminium sheets	Closed	Yes	Yes	Yes	intact screens	Yes	Cement	Tiles/cement	3	Public tap/ Standpipe	Improved latrine	Electricity	Charcoal		1	1	1	1	1	1	1	0	Pikipiki Baisikeli	1	1	0	0		9	0	0	0	0	Yes	4		Eaves spaces
Ulanga	Milola	Mavimba	34	Secondary Education	male	Married	4	Farmer	100,000 - 300,000	Yes		Zinc/Iron/Aluminium sheets	Closed	Yes	Yes	No		No	Bricks and concrete	Tiles/cement	2	Public tap/ Standpipe	Improved latrine	Solar lamps	Charcoal		1	0	0	0	0	1	0	0	Baisikeli	1	0	0	0		0	0	0	0	0	Yes	2		Windows
Ulanga	Milola	Mavimba	25	Secondary Education	female	Single	1	Farmer	Less than 100,000	Yes		Grass/Papyrus/Banana leaves	Closed	Yes	Yes	Yes	intact screens	No	Mud	Earth	1	Public tap/ Standpipe	Improved latrine	other	Charcoal		1	0	0	0	0	1	0	0	Baisikeli	1	0	0	0		0	0	0	0	0	Yes	1		Doors
Ulanga	Milola	mavimba	28	Primary Education	male	Married	2	Business	100,000 - 300,000	Yes		Zinc/Iron/Aluminium sheets	Closed	Yes	Yes	Yes	Screen with some holes	No	Cement	Tiles/cement	3	Public tap/ Standpipe	Improved latrine	Rechargeable lamps	Charcoal		1	0	0	0	0	1	0	0	Baisikeli	1	0	0	0		6	0	0	0	0	Yes	4		Windows
Ulanga	Milola	Mavimba	47	Primary Education	female	Married	5	Business	100,000 - 300,000	Yes		Zinc/Iron/Aluminium sheets	open	Yes	Yes	Yes	intact screens	No	Bricks and concrete	Earth	5	Public tap/ Standpipe	Improved latrine	Solar lamps	Charcoal		0	0	0	0	0	1	0	0	Baisikeli	1	0	0	0		10	4	0	0	0	Yes	5		Eaves spaces
Ulanga	Milola	mavimba	29	Primary Education	female	Married	4	Farmer	100,000 - 300,000	Yes		Zinc/Iron/Aluminium sheets	open	Yes	Yes	Yes	Screen with some holes	Yes	Bricks and concrete	Tiles/cement	2	Public tap/ Standpipe	Improved latrine	Rechargeable lamps	Charcoal		0	0	0	0	0	1	0	0	Baisikeli	1	0	0	0		3	0	0	0	0	Yes	3		Eaves spaces
Ulanga	Milola	Mavimba	45	Primary Education	female	Married	5	Farmer	100,000 - 300,000	Yes		Zinc/Iron/Aluminium sheets	Closed	Yes	Yes	Yes	Screen with some holes	No	Bricks and concrete	Tiles/cement	3	Protected/closed well (public or Private)	Improved latrine	Electricity	Charcoal		0	1	1	0	0	1	0	0	Baisikeli	1	0	0	0		40	0	0	0	0	Yes	6		Windows
Ulanga	Milola	Mavimba	32	Secondary Education	female	Married	4	Business	100,000 - 300,000	Yes		Zinc/Iron/Aluminium sheets	Closed	Yes	Yes	Yes	Screen with some holes	No	Bricks and concrete	Earth	2	Public tap/ Standpipe	Pit latrine	Electricity	Charcoal		1	0	0	0	0	1	0	0	Baisikeli	1	0	0	0		2	0	0	0	0	Yes	1		Doors
Ulanga	Milola	Mavimba	37	Primary Education	female	Married	6	Business	100,000 - 300,000	Yes		Zinc/Iron/Aluminium sheets	open	Yes	Yes	No		No	Bricks and concrete	Earth	1	Public tap/ Standpipe	Pit latrine	Rechargeable lamps	Charcoal		0	0	0	0	0	1	0	0	Baisikeli	1	0	0	0		0	0	0	0	0	Yes	2		Eaves spaces
Ulanga	Milola	Mavimba	38	Primary Education	female	Married	7	Business	100,000 - 300,000	Yes		Zinc/Iron/Aluminium sheets	open	Yes	Yes	Yes	Screen with some holes	No	Cement	Tiles/cement	3	Public tap/ Standpipe	Improved latrine	Electricity	Charcoal		1	1	0	1	0	1	0	0	Baisikeli	1	0	0	0		3	6	0	0	0	Yes	8		Eaves spaces
Ulanga	Milola	Mavimba	25	Primary Education	female	Married	4	Farmer	100,000 - 300,000	Yes		Grass/Papyrus/Banana leaves	open	Yes	No	No		No	Bricks and concrete	Earth	1	Public tap/ Standpipe	Pit latrine	Rechargeable lamps	Charcoal		1	0	0	0	0	1	0	0	Baisikeli	1	0	0	0		0	0	0	0	0	Yes	2		Eaves spaces
Ulanga	Milola	Mavimba	42	Primary Education	female	Married	4	Business	100,000 - 300,000	Yes		Grass/Papyrus/Banana leaves	open	No	No	No		No	Mud	Earth	2	Public tap/ Standpipe	Pit latrine	Rechargeable lamps	Firewood		0	0	0	0	0	1	0	0	Baisikeli	1	0	0	0		0	0	0	0	0	Yes	8		Eaves spaces
Ulanga	Milola	Mavimba	38	Primary Education	female	Married	5	Farmer	Less than 100,000	Yes		Zinc/Iron/Aluminium sheets	Closed	Yes	Yes	Yes	Screen with some holes	No	Cement	Tiles/cement	3	Public tap/ Standpipe	Improved latrine	Electricity	Charcoal		1	1	0	0	0	0	0	0	Baisikeli Pikipiki	1	1	0	0		5	0	0	0	0	Yes	5		Doors
Ulanga	Minepa	Kivukoni	33	Primary Education	female	Married	5	Farmer	300,000 - 500,000	Yes		Zinc/Iron/Aluminium sheets	open	Yes	Yes	Yes	Screen with some holes	No	Bricks and concrete	Tiles/cement	2	Public tap/ Standpipe	Improved latrine	Electricity	Charcoal		0	1	0	0	0	1	1	0	Baisikeli Pikipiki	1	1	0	0		12	0	0	0	0	No			Eaves spaces
Ulanga	Minepa	Kivukoni	31	Primary Education	female	Married	5	Business	Less than 100,000	Yes		Zinc/Iron/Aluminium sheets	Closed	Yes	Yes	Yes	Screen with some holes	Yes	Bricks and concrete	Tiles/cement	1	Public tap/ Standpipe	Improved latrine	Electricity	Charcoal		1	0	0	0	0	1	0	0	Baisikeli	1	0	0	0		0	0	0	0	0	No			Eaves spaces
Ulanga	Minepa	Kivukoni	36	Primary Education	female	Married	4	Farmer	Less than 100,000	Yes		Zinc/Iron/Aluminium sheets	open	Yes	Yes	Yes	Screen with some holes	No	Bricks and concrete	Sand	3	Public tap/ Standpipe	Improved latrine	Solar lamps	Charcoal		1	0	0	0	0	1	0	0	Baisikeli	1	0	0	0		7	0	0	0	0	Yes	3		Eaves spaces
Ulanga	Minepa	Kivukoni	41	Primary Education	female	Married	4	Farmer	100,000 - 300,000	Yes		Grass/Papyrus/Banana leaves	open	Yes	Yes	Yes	intact screens	Yes	Mud	Earth	3	Public tap/ Standpipe	Pit latrine	Solar lamps	Firewood		1	0	0	0	0	1	1	0	Baisikeli	1	0	0	0		30	5	0	0	0	Yes	5		Windows
Ulanga	Minepa	Kivukoni	32	Primary Education	female	Married	5	Farmer	100,000 - 300,000	Yes		Zinc/Iron/Aluminium sheets	Closed	Yes	Yes	Yes	intact screens	Yes	Bricks and concrete	Tiles/cement	3	Public tap/ Standpipe	Improved latrine	Electricity	Charcoal		0	1	1	0	1	1	0	0	Pikipiki	0	1	0	0		0	0	0	0	0	Yes	3		Doors
Ulanga	Minepa	Kivukonii	30	Secondary Education	male	Married	4	Health worker	Above 500,000	Yes		Zinc/Iron/Aluminium sheets	Closed	Yes	Yes	No		Yes	Cement	Tiles/cement	1	Public tap/ Standpipe	Improved latrine	Electricity	Charcoal		1	1	0	1	1	1	0	0	Baisikeli	1	0	0	0		5	0	0	0	0	Yes	3		Doors
Ulanga	Minepa	Kivukoni	36	Secondary Education	female	Married	5	other	300,000 - 500,000	Yes		Zinc/Iron/Aluminium sheets	open	Yes	No	Yes	Screen with some holes	No	Mud	Tiles/cement	2	other	Improved latrine	Electricity	Charcoal		0	1	1	0	1	1	1	0	Baisikeli	1	0	0	0		0	0	0	0	0	Yes	4		Doors
Ulanga	Minepa	Kivukoni	38	Primary Education	male	Married	7	Farmer	100,000 - 300,000	Yes		Grass/Papyrus/Banana leaves	open	Yes	Yes	No		No	Bricks and concrete	Earth	2	Public tap/ Standpipe	Improved latrine	Rechargeable lamps	Charcoal		1	0	0	0	0	1	0	0	Baisikeli Pikipiki	1	1	0	0		28	0	0	1	0	Yes	6		Windows
Ulanga	Minepa	Kivukoni	59	Primary Education	male	Married	9	Farmer	Less than 100,000	Yes		Zinc/Iron/Aluminium sheets	open	Yes	Yes	No		No	Bricks and concrete	Earth	3	Public tap/ Standpipe	Pit latrine	other	Charcoal		1	0	0	0	0	1	0	0	Baisikeli	1	0	0	0		0	0	0	0	0	Yes	6		Eaves spaces
Ulanga	Minepa	Kivukoni	40	Primary Education	male	Married	5	Farmer	100,000 - 300,000	Yes		Zinc/Iron/Aluminium sheets	Closed	Yes	Yes	No		No	Bricks and concrete	Tiles/cement	5	Public tap/ Standpipe	Improved latrine	Electricity	Charcoal		1	1	0	1	0	1	1	0	Baisikeli Pikipiki	1	1	0	0		10	0	0	0	0	Yes	10		Doors
Ulanga	Minepa	Kivukoni	31	Primary Education	female	Married	4	Business	Less than 100,000	Yes		Zinc/Iron/Aluminium sheets	open	Yes	Yes	No		No	Bricks and concrete	Tiles/cement	3	Public tap/ Standpipe	Improved latrine	Solar lamps	Charcoal		1	0	0	0	0	1	1	0	Baisikeli Pikipiki	1	1	0	0		16	0	0	0	0	Yes	5		Eaves spaces
Ulanga	Minepa	Kivukoni	29	Primary Education	female	Single	1	other	Less than 100,000	Yes		Zinc/Iron/Aluminium sheets	open	Yes	Yes	No		No	Bricks and concrete	Earth	4	Public tap/ Standpipe	Improved latrine	Electricity	Charcoal		1	1	0	0	1	1	0	0	Baisikeli	1	0	0	0		0	0	0	0	0	No			Eaves spaces
Ulanga	Minepa	Kivukoni	41	Primary Education	female	Married	7	Farmer	300,000 - 500,000	Yes		Zinc/Iron/Aluminium sheets	open	Yes	Yes	No		No	Cement	Earth	3	Public tap/ Standpipe	Improved latrine	Rechargeable lamps	Firewood		0	0	0	0	0	1	0	0	Baisikeli	1	0	0	0		0	0	0	0	0	No			Eaves spaces
Ulanga	Minepa	Kivukoni	32	Primary Education	female	Married	6	Business	Less than 100,000	Yes		Zinc/Iron/Aluminium sheets	Closed	Yes	Yes	No		No	Cement	Tiles/cement	3	Public tap/ Standpipe	Improved latrine	Electricity	Charcoal		1	1	1	1	1	1	0	0	Gari au lori	0	0	0	0		0	0	0	2	0	Yes	3		Doors
Ulanga	Minepa	Kivukoni	35	Primary Education	female	Married	3	Business	300,000 - 500,000	Yes		Zinc/Iron/Aluminium sheets	open	Yes	Yes	Yes	Screen with some holes	No	Bricks and concrete	Earth	3	Public tap/ Standpipe	Improved latrine	Rechargeable lamps	Charcoal		0	0	0	0	0	1	0	0	Baisikeli	1	0	0	0		5	0	0	0	0	Yes	5		Windows
Ulanga	Minepa	Kivukoni	30	Primary Education	female	Married	4	Farmer	100,000 - 300,000	Yes		Zinc/Iron/Aluminium sheets	Closed	Yes	Yes	Yes	Screen with some holes	No	Bricks and concrete	Tiles/cement	3	Public tap/ Standpipe	Improved latrine	Solar lamps	Charcoal		1	1	0	0	0	1	0	0	Baisikeli Pikipiki	1	1	0	0		2	1	0	0	0	Yes	1		Windows
Ulanga	Minepa	Kivukoni	21	Secondary Education	female	Single	1	Business	300,000 - 500,000	Yes		Zinc/Iron/Aluminium sheets	Closed	Yes	Yes	Yes	Screen with some holes	No	Bricks and concrete	Tiles/cement	4	Public tap/ Standpipe	Improved latrine	Rechargeable lamps	Charcoal		0	0	0	0	0	1	0	0	Baisikeli	1	0	0	0		0	0	0	0	0	Yes	1		Doors
Ulanga	Minepa	Kivukoni	29	College	female	Married	4	other	300,000 - 500,000	Yes		Zinc/Iron/Aluminium sheets	Closed	Yes	Yes	Yes	intact screens	Yes	Cement	Tiles/cement	3	Public tap/ Standpipe	Improved latrine	Electricity	Charcoal		1	1	1	1	1	1	0	0	Baisikeli	1	0	0	0		0	0	0	0	0	Yes	3		Doors
Ulanga	Minepa	Kivukoni	55	Primary Education	female	Married	10	Farmer	100,000 - 300,000	Yes		Zinc/Iron/Aluminium sheets	Closed	Yes	Yes	No		No	Cement	Tiles/cement	5	Public tap/ Standpipe	Improved latrine	Rechargeable lamps	Charcoal		0	0	0	0	0	1	0	0	Baisikeli Pikipiki	1	1	0	0		0	0	0	0	0	Yes	4		Windows
Ulanga	Minepa	Kivukoni	47	Primary Education	male	Married	7	Farmer	Less than 100,000	Yes		Zinc/Iron/Aluminium sheets	open	Yes	Yes	Yes	intact screens	No	Cement	Tiles/cement	4	Public tap/ Standpipe	Improved latrine	Electricity	Charcoal		0	1	0	0	0	1	0	0	Baisikeli	1	0	0	0		4	0	0	0	0	Yes	2		Eaves spaces
Ulanga	Minepa	kivukoni	61	Primary Education	female	Widow/ Widower	8	Farmer	100,000 - 300,000	Yes		Zinc/Iron/Aluminium sheets	Closed	Yes	Yes	Yes	Screen with some holes	No	Cement	Tiles/cement	6	Public tap/ Standpipe	Improved latrine	Electricity	Charcoal		1	1	1	0	1	1	0	0	Baisikeli Pikipiki	1	1	0	0		15	1	0	0	0	Yes	6		Doors
Ulanga	Minepa	kivukoni	43	Primary Education	female	Married	5	Farmer	Less than 100,000	Yes		Zinc/Iron/Aluminium sheets	open	Yes	Yes	Yes	Screen with some holes	No	Cement	Tiles/cement	5	Public tap/ Standpipe	Improved latrine	Electricity	Charcoal		1	1	1	1	1	1	0	0	Baisikeli	1	0	0	0		7	0	0	0	0	Yes	12		Eaves spaces
Ulanga	Minepa	Kivukoni	42	Primary Education	male	Divorced	3	Farmer	100,000 - 300,000	Yes		Zinc/Iron/Aluminium sheets	open	Yes	No	No		No	Bricks and concrete	Tiles/cement	2	Public tap/ Standpipe	Improved latrine	Solar lamps	Charcoal		0	0	0	0	0	1	0	0	Baisikeli	1	0	0	0		10	0	0	0	0	Yes	2		Eaves spaces
Ulanga	Minepa	Kivukoni	34	Secondary Education	female	Married	3	Farmer	100,000 - 300,000	Yes		Zinc/Iron/Aluminium sheets	Closed	Yes	Yes	Yes	intact screens	No	Cement	Tiles/cement	2	Public tap/ Standpipe	Improved latrine	Electricity	Charcoal		1	1	0	1	1	0	1	0	Pikipiki	0	1	0	0		0	0	0	0	0	Yes	3		Doors
Ulanga	Minepa	Kivukoni	30	Secondary Education	female	Married	3	Farmer	100,000 - 300,000	Yes		Zinc/Iron/Aluminium sheets	open	Yes	Yes	Yes	Screen with some holes	No	Cement	Tiles/cement	3	Public tap/ Standpipe	Pit latrine	Electricity	Charcoal		0	0	0	0	0	1	0	0	Baisikeli	1	0	0	0		9	0	0	0	0	Yes	2		Eaves spaces
Ulanga	Minepa	Kivukoni	30	Primary Education	male	Married	2	Business	100,000 - 300,000	Yes		Zinc/Iron/Aluminium sheets	open	Yes	Yes	Yes	intact screens	Yes	Bricks and concrete	Tiles/cement	3	Public tap/ Standpipe	Improved latrine	Solar lamps	Charcoal		0	0	0	0	0	1	0	0	Baisikeli	1	0	0	0		0	0	0	0	0	Yes	1		Eaves spaces
Ulanga	Minepa	Kivukoni	40	Primary Education	female	Married	3	Business	100,000 - 300,000	Yes		Zinc/Iron/Aluminium sheets	Closed	Yes	Yes	Yes	intact screens	Yes	other	Tiles/cement	2	Public tap/ Standpipe	Improved latrine	Solar lamps	Gas		1	0	0	0	0	1	0	0	Baisikeli	1	0	0	0		7	9	0	0	0	Yes	7		Doors
Ulanga	Minepa	Kivukoni	39	Primary Education	male	Married	3	Business	Above 500,000	Yes		Zinc/Iron/Aluminium sheets	Closed	Yes	Yes	Yes	Screen with some holes	No	Cement	Tiles/cement	3	Public tap/ Standpipe	Improved latrine	Electricity	Charcoal		1	1	1	1	1	1	1	0	Pikipiki Gari au lori	0	1	0	0		0	0	0	0	0	Yes	10		Doors
Ulanga	Minepa	Kivukoni	31	College	male	Married	4	Farmer	100,000 - 300,000	Yes		Zinc/Iron/Aluminium sheets	open	Yes	Yes	No		No	Bricks and concrete	Tiles/cement	2	Public tap/ Standpipe	Pit latrine	Solar lamps	Charcoal		1	0	0	0	0	1	1	0	Baisikeli Pikipiki	1	1	0	0		2	1	0	0	0	Yes	1		Eaves spaces
Ulanga	Minepa	Kivukoni	45	Primary Education	male	Married	6	Fishermen	100,000 - 300,000	Yes		Zinc/Iron/Aluminium sheets	Closed	Yes	Yes	Yes	Screen with some holes	Yes	Cement	Earth	4	Public tap/ Standpipe	Pit latrine	Solar lamps	Charcoal		1	0	0	0	0	1	1	0	Baisikeli	1	0	0	0		8	0	0	0	0	Yes	7		Doors
Ulanga	Minepa	Kivukoni	48	Primary Education	male	Married	7	Farmer	Less than 100,000	Yes		Zinc/Iron/Aluminium sheets	open	Yes	Yes	Yes	intact screens	No	Cement	Tiles/cement	4	Public tap/ Standpipe	Improved latrine	Solar lamps	Charcoal		1	1	1	0	0	1	1	0	Baisikeli	1	0	0	0		0	0	0	0	0	Yes	6		Doors
Ulanga	Minepa	Kivukoni	46	Primary Education	male	Married	8	Farmer	300,000 - 500,000	Yes		Zinc/Iron/Aluminium sheets	Closed	Yes	Yes	Yes	intact screens	No	Cement	Tiles/cement	5	Public tap/ Standpipe	Improved latrine	Electricity	Charcoal		0	0	0	1	1	1	0	0	Baisikeli	1	0	0	0		4	0	0	0	0	Yes	5		Windows
Ulanga	Minepa	Kivukoni	41	Primary Education	female	Married	12	Farmer	300,000 - 500,000	Yes		Zinc/Iron/Aluminium sheets	Closed	No	No	No		Yes	Cement	Tiles/cement	3	other	Improved latrine	Solar lamps	Firewood		0	0	1	1	0	1	0	0	Baisikeli Pikipiki	1	1	0	0		100	0	200	70	0	Yes	51		Eaves spaces
Ulanga	Minepa	Kivukoni	25	Secondary Education	female	Married	4	Farmer	300,000 - 500,000	Yes		Zinc/Iron/Aluminium sheets	Closed	Yes	Yes	Yes	intact screens	Yes	Bricks and concrete	Tiles/cement	2	Public tap/ Standpipe	Improved latrine	Solar lamps	Charcoal		1	1	0	0	0	1	0	0	Baisikeli	1	0	0	0		15	0	0	0	0	Yes	1		Windows
Ulanga	Minepa	Kivukoni	27	Secondary Education	female	Single	2	other	100,000 - 300,000	Yes		Zinc/Iron/Aluminium sheets	open	Yes	Yes	No		No	Bricks and concrete	Earth	3	Public tap/ Standpipe	Improved latrine	Solar lamps	Charcoal		1	0	0	0	0	1	0	0	Baisikeli	1	0	0	0		15	0	0	0	0	Yes	3		Eaves spaces
Ulanga	Minepa	Kivukoni	24	College	female	Single	1	Farmer	Less than 100,000	Yes		Zinc/Iron/Aluminium sheets	Closed	Yes	Yes	Yes	Screen with some holes	Yes	Cement	Tiles/cement	4	Public tap/ Standpipe	Improved latrine	Electricity	Firewood		1	0	1	0	1	1	1	0	Baisikeli	1	0	0	0		5	0	0	0	0	No			Doors
Ulanga	Minepa	Kivukoni	32	Secondary Education	male	Married	4	Farmer	100,000 - 300,000	Yes		Zinc/Iron/Aluminium sheets	Closed	No	No	No		No	Bricks and concrete	Tiles/cement	2	Public tap/ Standpipe	Pit latrine	Solar lamps	Charcoal		1	0	0	0	0	1	0	0	Baisikeli	1	0	0	0		1	0	0	0	0	Yes	6		Doors
Ulanga	Minepa	Kivukoni	70	Primary Education	male	Married	6	Farmer	100,000 - 300,000	Yes		Zinc/Iron/Aluminium sheets	open	Yes	Yes	No		No	Bricks and concrete	Tiles/cement	2	Public tap/ Standpipe	Pit latrine	Solar lamps	Charcoal		1	0	0	0	0	1	0	0	Baisikeli	1	0	0	0		10	0	0	0	0	Yes	10		Eaves spaces
Ulanga	Minepa	Kivukoni	25	Secondary Education	female	Single	1	other	100,000 - 300,000	Yes		Zinc/Iron/Aluminium sheets	open	Yes	Yes	Yes	Screen with some holes	No	Bricks and concrete	Tiles/cement	1	Public tap/ Standpipe	Improved latrine	Rechargeable lamps	Charcoal		1	1	0	0	0	1	0	0	Baisikeli	1	0	0	0		0	0	0	0	0	Yes	1		Eaves spaces
Ulanga	Minepa	Kivukoni	33	Primary Education	male	Married	4	Business	300,000 - 500,000	Yes		Zinc/Iron/Aluminium sheets	Closed	Yes	Yes	No		No	Bricks and concrete	Earth	3	Public tap/ Standpipe	Improved latrine	Electricity	Charcoal		0	1	1	0	0	1	1	0	Baisikeli	1	0	0	0		15	0	0	0	0	Yes	6		Doors
Ulanga	Minepa	Kivukoni	24	Secondary Education	female	Single	25	Farmer	100,000 - 300,000	Yes		Zinc/Iron/Aluminium sheets	open	Yes	Yes	Yes	Screen with some holes	No	Bricks and concrete	Tiles/cement	4	Public tap/ Standpipe	Improved latrine	Electricity	Charcoal		0	1	0	0	1	1	0	0	Baisikeli	1	0	0	0		15	0	0	0	0	Yes	1		Eaves spaces
Ulanga	Minepa	kivukoni	31	Primary Education	male	Married	4	Farmer	100,000 - 300,000	Yes		Zinc/Iron/Aluminium sheets	Closed	Yes	Yes	Yes	intact screens	No	Cement	Tiles/cement	2	Public tap/ Standpipe	Improved latrine	Electricity	Charcoal		1	1	0	1	1	1	1	0	Baisikeli	1	0	0	0		40	0	0	5	0	Yes	6		Doors
Ulanga	Minepa	Kivukoni	28	Secondary Education	female	Single	2	Business	100,000 - 300,000	Yes		Zinc/Iron/Aluminium sheets	Closed	Yes	Yes	Yes	Screen with some holes	No	Cement	Tiles/cement	4	Public tap/ Standpipe	Improved latrine	Electricity	Gas		0	1	0	1	1	1	0	0	Baisikeli	1	0	0	0		0	0	0	0	0	Yes	3		Doors
Ulanga	Minepa	Kivukoni	30	Secondary Education	female	Married	3	Farmer	100,000 - 300,000	Yes		Zinc/Iron/Aluminium sheets	Closed	Yes	Yes	Yes	Screen with some holes	No	Cement	Tiles/cement	3	Public tap/ Standpipe	Improved latrine	Electricity	Charcoal		1	1	0	0	1	1	0	0	Baisikeli	1	0	0	0		10	0	0	0	0	Yes	4		Doors
Ulanga	Minepa	Kivukoni	40	Primary Education	male	Married	6	Business	100,000 - 300,000	Yes		Zinc/Iron/Aluminium sheets	open	Yes	Yes	No		No	Bricks and concrete	Tiles/cement	3	Public tap/ Standpipe	Improved latrine	Solar lamps	Charcoal		0	0	0	0	0	1	0	0	Baisikeli	1	0	0	0		20	0	0	0	0	Yes	6		Eaves spaces
Ulanga	Minepa	Kivukoni	42	Primary Education	male	Married	6	Farmer	100,000 - 300,000	Yes		Zinc/Iron/Aluminium sheets	Closed	Yes	Yes	No		No	Bricks and concrete	Earth	3	Public tap/ Standpipe	Improved latrine	Rechargeable lamps	Firewood		1	0	0	0	0	1	0	0	Baisikeli	1	0	0	0		0	2	0	0	0	Yes	5		Doors
Ulanga	Minepa	Kivukoni	25	Secondary Education	male	Married	3	other	100,000 - 300,000	Yes		Zinc/Iron/Aluminium sheets	open	Yes	Yes	No		No	Bricks and concrete	Earth	4	Public tap/ Standpipe	Improved latrine	Electricity	Charcoal		1	0	0	0	0	1	0	0	Baisikeli	1	0	0	0		3	0	0	0	0	Yes	3		Eaves spaces
Ulanga	Minepa	Kivukoni	24	College	female	Single	1	other	100,000 - 300,000	Yes		Zinc/Iron/Aluminium sheets	open	No	No	No		No	Bricks and concrete	Earth	3	Public tap/ Standpipe	Improved latrine	Rechargeable lamps	Charcoal		0	0	0	0	0	1	0	0	Baisikeli	1	0	0	0		10	0	0	0	0	No			Eaves spaces
Ulanga	Minepa	Kivukoni	34	Secondary Education	male	Married	3	Farmer	Less than 100,000	Yes		Zinc/Iron/Aluminium sheets	open	Yes	Yes	No		No	Bricks and concrete	Tiles/cement	1	Public tap/ Standpipe	Pit latrine	Solar lamps	Firewood		0	0	0	0	0	1	0	0	Baisikeli	1	0	0	0		0	0	0	0	0	No			Eaves spaces
Ulanga	Minepa	Kivukoni	38	Primary Education	male	Married	6	Farmer	100,000 - 300,000	Yes		Zinc/Iron/Aluminium sheets	open	Yes	Yes	Yes	Screen with some holes	No	Cement	Tiles/cement	1	Public tap/ Standpipe	Improved latrine	Solar lamps	Charcoal		1	1	0	0	0	1	0	0	Baisikeli Pikipiki	1	1	0	0		2	1	0	0	0	Yes	1		Doors
Ulanga	Minepa	Minepa	34	Primary Education	female	Married	4	Business	100,000 - 300,000	Yes		Zinc/Iron/Aluminium sheets	open	Yes	Yes	Yes	intact screens	Yes	Cement	Tiles/cement	2	Public tap/ Standpipe	Improved latrine	Rechargeable lamps	Charcoal		1	0	0	0	0	1	0	0	Baisikeli	1	0	0	0		0	0	0	0	0	Yes	3		Doors
Ulanga	Minepa	Minepa	33	Primary Education	female	Married	4	Business	100,000 - 300,000	Yes		Zinc/Iron/Aluminium sheets	open	Yes	Yes	Yes	intact screens	Yes	Cement	Tiles/cement	4	Public tap/ Standpipe	Improved latrine	Electricity	Gas		1	1	0	0	1	0	1	0	Baisikeli	1	0	0	0		20	0	0	0	0	Yes	1		Eaves spaces
Ulanga	Minepa	Minepa	25	Secondary Education	female	Single	3	Farmer	Less than 100,000	Yes		Zinc/Iron/Aluminium sheets	Closed	Yes	Yes	Yes	intact screens	No	Cement	Tiles/cement	5	Private tap water	Improved latrine	Electricity	Charcoal		1	1	1	1	1	0	1	0	Baisikeli	1	0	0	0		19	0	0	0	0	Yes	3		Eaves spaces
Ulanga	Minepa	Minepa	42	Primary Education	female	Married	5	Farmer	100,000 - 300,000	Yes		Zinc/Iron/Aluminium sheets	open	Yes	Yes	Yes	Screen with some holes	Yes	Mud	Tiles/cement	5	Public tap/ Standpipe	Improved latrine	Electricity	Charcoal		1	1	0	1	1	0	1	0	Baisikeli Pikipiki	1	1	0	0		4	0	0	0	0	Yes	13		Eaves spaces
Ulanga	Minepa	Minepa	51	Primary Education	female	Married	8	Farmer	100,000 - 300,000	Yes		Zinc/Iron/Aluminium sheets	open	Yes	Yes	Yes	Screen with some holes	No	Cement	Tiles/cement	3	Public tap/ Standpipe	Pit latrine	Electricity	Charcoal		1	1	0	0	0	1	0	0	Baisikeli Pikipiki	1	1	0	0		0	0	0	0	0	Yes	9		Doors
Ulanga	Minepa	Minepa	37	Primary Education	female	Married	6	Business	Above 500,000	Yes		Zinc/Iron/Aluminium sheets	Closed	Yes	Yes	Yes	Screen with some holes	Yes	Cement	Tiles/cement	4	Private tap water	Improved latrine	Electricity	Charcoal		1	1	1	1	0	1	0	0	Baisikeli	1	0	0	0		20	0	0	0	0	Yes	5		Eaves spaces
Ulanga	Minepa	Minepa	38	Primary Education	female	Married	6	Farmer	100,000 - 300,000	Yes		Zinc/Iron/Aluminium sheets	Closed	Yes	Yes	No		Yes	Cement	Tiles/cement	7	Private tap water	Improved latrine	Electricity	Charcoal		1	1	0	1	0	1	0	0	Baisikeli	1	0	0	0		0	0	0	0	0	Yes	8		Windows
Ulanga	Minepa	Minepa	51	Primary Education	female	Married	6	Farmer	300,000 - 500,000	Yes		Zinc/Iron/Aluminium sheets	Closed	Yes	Yes	Yes	Screen with some holes	No	Cement	Tiles/cement	4	Public tap/ Standpipe	Pit latrine	Solar lamps	Charcoal		1	1	0	0	0	1	0	0	Baisikeli	1	0	0	0		0	0	0	0	0	Yes	10		Windows
Ulanga	Minepa	Minepa	31	Primary Education	female	Married	5	Farmer	100,000 - 300,000	Yes		Zinc/Iron/Aluminium sheets	Closed	Yes	Yes	No		No	Cement	Tiles/cement	5	Private tap water	Improved latrine	Electricity	Charcoal		1	1	0	1	0	1	0	0	Baisikeli	1	0	0	0		0	9	0	0	0	Yes	8		Doors
Ulanga	Minepa	Minepa	20	Secondary Education	female	Single	2	Farmer	Less than 100,000	Yes		Zinc/Iron/Aluminium sheets	Closed	Yes	Yes	No		Yes	Bricks and concrete	Earth	5	Public tap/ Standpipe	Pit latrine	Solar lamps	Charcoal		1	0	0	0	0	1	0	0	Baisikeli	1	0	0	0		1	0	0	0	0	Yes	1		Windows
Ulanga	Minepa	Minepa	39	Primary Education	female	Married	6	Farmer	Less than 100,000	Yes		Zinc/Iron/Aluminium sheets	open	Yes	Yes	No		Yes	Cement	Tiles/cement	6	Public tap/ Standpipe	Improved latrine	Electricity	Charcoal		1	1	0	1	0	1	1	0	Pikipiki	0	1	0	0		0	0	0	0	0	Yes	28		Eaves spaces
Ulanga	Minepa	Minepa	43	Primary Education	female	Married	6	Farmer	100,000 - 300,000	Yes		Zinc/Iron/Aluminium sheets	open	Yes	Yes	No		No	Bricks and concrete	Tiles/cement	2	Public tap/ Standpipe	Improved latrine	Electricity	Charcoal		1	1	0	1	0	1	0	0	Baisikeli	1	0	0	0		0	0	0	0	0	Yes	5		Eaves spaces
Ulanga	Minepa	Minepa	43	Primary Education	female	Married	6	Farmer	100,000 - 300,000	Yes		Zinc/Iron/Aluminium sheets	open	Yes	Yes	Yes	Screen with some holes	No	Cement	Tiles/cement	3	Public tap/ Standpipe	Improved latrine	Electricity	Charcoal		1	1	0	0	0	1	0	0	Baisikeli Pikipiki	1	1	0	0		15	2	0	0	0	Yes	7		Eaves spaces
Ulanga	Minepa	Minepa	34	Primary Education	female	Married	6	Farmer	100,000 - 300,000	Yes		Zinc/Iron/Aluminium sheets	open	Yes	Yes	No		No	Bricks and concrete	Earth	4	Public tap/ Standpipe	Improved latrine	Electricity	Charcoal		0	1	0	0	0	1	0	0	Baisikeli	1	0	0	0		0	0	0	0	0	Yes	4		Eaves spaces
Ulanga	Minepa	Minepa	26	Secondary Education	female	Married	2	Business	100,000 - 300,000	Yes		Zinc/Iron/Aluminium sheets	Closed	Yes	Yes	Yes	intact screens	Yes	Cement	Tiles/cement	4	Public tap/ Standpipe	Improved latrine	Electricity	Charcoal		1	1	1	0	1	1	1	0	Baisikeli	1	0	0	0		0	0	0	0	0	Yes	3		Doors
Ulanga	Minepa	Minepa	35	Primary Education	female	Married	5	Farmer	Less than 100,000	Yes		Zinc/Iron/Aluminium sheets	open	Yes	Yes	No		No	Bricks and concrete	Earth	2	Public tap/ Standpipe	Improved latrine	Rechargeable lamps	Charcoal		0	0	0	0	0	1	0	0	Baisikeli	1	0	0	0		6	3	0	0	0	Yes	3		Eaves spaces
Ulanga	Minepa	Minepa	40	Primary Education	female	Married	2	Business	100,000 - 300,000	Yes		Zinc/Iron/Aluminium sheets	open	Yes	Yes	Yes	Screen with some holes	No	Cement	Tiles/cement	2	Public tap/ Standpipe	Improved latrine	Electricity	Charcoal		1	1	0	0	0	0	1	0	Baisikeli	1	0	0	0		2	0	0	0	0	Yes	6		Eaves spaces
Ulanga	Minepa	Minepa	46	Primary Education	male	Married	6	Farmer	100,000 - 300,000	Yes		Zinc/Iron/Aluminium sheets	open	Yes	Yes	No		No	Bricks and concrete	Earth	2	Public tap/ Standpipe	Improved latrine	Rechargeable lamps	Charcoal		0	0	0	0	0	1	1	0	Baisikeli	1	0	0	0		15	7	0	0	0	Yes	4		Eaves spaces
Ulanga	Minepa	Minepa	40	Primary Education	male	Married	5	Farmer	100,000 - 300,000	Yes		Zinc/Iron/Aluminium sheets	Closed	No	No	No		No	Bricks and concrete	Earth	2	Public tap/ Standpipe	Improved latrine	Rechargeable lamps	Charcoal		1	0	0	0	0	1	0	0	Baisikeli	1	0	0	0		13	0	0	0	0	Yes	10		Eaves spaces
Ulanga	Minepa	Minepa	25	Secondary Education	male	Married	2	Farmer	100,000 - 300,000	Yes		Zinc/Iron/Aluminium sheets	open	Yes	Yes	Yes	intact screens	No	Cement	Tiles/cement	2	Public tap/ Standpipe	Improved latrine	Electricity	Firewood		1	1	0	1	1	0	1	0	Pikipiki	0	1	0	0		30	0	0	0	0	No			Eaves spaces
Ulanga	Minepa	Minepa	45	Primary Education	female	Married	7	Business	100,000 - 300,000	Yes		Zinc/Iron/Aluminium sheets	open	Yes	Yes	Yes	Screen with some holes	No	Bricks and concrete	Earth	1	Public tap/ Standpipe	Pit latrine	Solar lamps	Charcoal		1	0	0	0	0	1	0	0	Baisikeli	1	0	0	0		0	0	0	0	0	Yes	1		Eaves spaces
Ulanga	Minepa	Minepa	49	Secondary Education	female	Married	7	Business	100,000 - 300,000	Yes		Zinc/Iron/Aluminium sheets	open	Yes	Yes	Yes	Screen with some holes	No	Bricks and concrete	Tiles/cement	3	Public tap/ Standpipe	Pit latrine	Electricity	Charcoal		1	1	0	1	0	1	0	0	Baisikeli	1	0	0	0		0	0	0	0	0	Yes	15		Eaves spaces
Ulanga	Minepa	Minepa	33	Primary Education	female	Married	6	Business	100,000 - 300,000	Yes		Zinc/Iron/Aluminium sheets	open	Yes	Yes	Yes	Screen with some holes	No	Cement	Tiles/cement	3	Public tap/ Standpipe	Improved latrine	Electricity	Charcoal		1	1	1	1	1	1	0	0	Baisikeli	1	0	0	0		0	0	0	0	0	Yes	5		Eaves spaces
Ulanga	Minepa	Minepa	35	Primary Education	female	Married	5	Business	100,000 - 300,000	Yes		Zinc/Iron/Aluminium sheets	open	Yes	Yes	Yes	Screen with some holes	No	Cement	Tiles/cement	3	Public tap/ Standpipe	Improved latrine	Electricity	Charcoal		1	1	0	1	1	0	1	0	Baisikeli	1	0	0	0		0	0	0	0	0	Yes	1		Eaves spaces
Ulanga	Minepa	Minepa	31	Primary Education	female	Married	5	Business	100,000 - 300,000	Yes		Grass/Papyrus/Banana leaves	open	Yes	No	No		No	Mud	Earth	2	Public tap/ Standpipe	Pit latrine	Solar lamps	Charcoal		1	0	0	0	0	1	0	0	Baisikeli	1	0	0	0		7	0	0	0	0	Yes	1		Eaves spaces
Ulanga	Minepa	Minepa	41	Secondary Education	female	Divorced	3	Business	Less than 100,000	Yes		Grass/Papyrus/Banana leaves	open	Yes	Yes	No		No	Mud	Earth	1	Public tap/ Standpipe	Improved latrine	Solar lamps	Firewood		0	0	0	0	0	1	0	0	Baisikeli	1	0	0	0		0	0	0	0	0	Yes	1		Eaves spaces
Ulanga	Minepa	Minepa	28	Primary Education	female	Married	2	Farmer	100,000 - 300,000	Yes		Zinc/Iron/Aluminium sheets	open	Yes	Yes	Yes	Screen with some holes	No	Cement	Tiles/cement	8	Public tap/ Standpipe	Improved latrine	Electricity	Charcoal		1	0	0	0	0	0	1	0	Baisikeli	1	0	0	0		150	0	0	0	0	Yes	5		Eaves spaces
Ulanga	Minepa	Minepa	42	Primary Education	female	Married	2	Farmer	100,000 - 300,000	Yes		Zinc/Iron/Aluminium sheets	Closed	Yes	Yes	Yes	Screen with some holes	No	Cement	Tiles/cement	2	Public tap/ Standpipe	Improved latrine	Electricity	Charcoal		1	1	0	1	0	1	0	0	Baisikeli	1	0	0	0		3	1	0	0	0	Yes	1		Doors
Ulanga	Minepa	Minepa	45	Primary Education	female	Married	8	Farmer	100,000 - 300,000	Yes		Grass/Papyrus/Banana leaves	open	Yes	No	No		No	Mud	Earth	2	Public tap/ Standpipe	Improved latrine	Solar lamps	Firewood		0	0	0	0	0	1	0	0	Baisikeli	1	0	0	0		9	7	0	0	0	Yes	11		Eaves spaces
Ulanga	Minepa	Minepa	48	Primary Education	female	Married	8	Farmer	100,000 - 300,000	Yes		Zinc/Iron/Aluminium sheets	open	Yes	Yes	Yes	Screen with some holes	No	Cement	Tiles/cement	6	Public tap/ Standpipe	Improved latrine	Electricity	Charcoal		1	1	0	1	0	1	0	0	Baisikeli	1	0	0	0		5	7	0	0	0	Yes	2		Eaves spaces
Ulanga	Minepa	Minepa	71	College	male	Married	7	Animal husbandry	100,000 - 300,000	Yes		Zinc/Iron/Aluminium sheets	Closed	Yes	No	Yes	Screen with some holes	No	Cement	Tiles/cement	3	Public tap/ Standpipe	Improved latrine	Electricity	Charcoal		1	1	1	0	1	1	0	0	Baisikeli	1	0	0	0		8	0	0	0	0	Yes	4		Windows
Ulanga	Minepa	Minepa	33	Secondary Education	male	Married	5	Farmer	100,000 - 300,000	Yes		Zinc/Iron/Aluminium sheets	Closed	Yes	Yes	Yes	Screen with some holes	No	Cement	Tiles/cement	2	Public tap/ Standpipe	Improved latrine	Solar lamps	Charcoal		1	1	0	0	0	1	0	0	Baisikeli	1	0	0	0		7	0	0	0	0	No			Windows
Ulanga	Minepa	Minepa	32	Primary Education	male	Married	5	Farmer	100,000 - 300,000	Yes		Grass/Papyrus/Banana leaves	Closed	No	No	No		No	Bricks and concrete	Earth	1	Public tap/ Standpipe	Improved latrine	Rechargeable lamps	Charcoal		1	0	0	0	0	1	0	0	Baisikeli	1	0	0	0		5	0	0	0	0	Yes	2		Eaves spaces
Ulanga	Minepa	Minepa	37	College	male	Married	4	Farmer	100,000 - 300,000	Yes		Zinc/Iron/Aluminium sheets	open	Yes	Yes	No		Yes	Bricks and concrete	Earth	3	Public tap/ Standpipe	Improved latrine	Electricity	Charcoal		1	1	1	1	0	1	1	1	Baisikeli	1	0	0	0		16	0	0	0	0	Yes	4		Eaves spaces
Ulanga	Minepa	Minepa	31	Secondary Education	male	Married	3	Farmer	100,000 - 300,000	Yes		Zinc/Iron/Aluminium sheets	open	Yes	Yes	No		Yes	Bricks and concrete	Tiles/cement	2	Public tap/ Standpipe	Improved latrine	Solar lamps	Charcoal		1	1	0	0	0	1	1	0	Baisikeli	1	0	0	0		2	0	0	0	0	Yes	4		Eaves spaces
Ulanga	Minepa	Minepa	28	Primary Education	male	Married	4	Farmer	100,000 - 300,000	Yes		Zinc/Iron/Aluminium sheets	Closed	Yes	Yes	Yes	intact screens	Yes	Bricks and concrete	Tiles/cement	2	Public tap/ Standpipe	Improved latrine	Solar lamps	Charcoal		1	0	0	0	0	1	0	0	Baisikeli	1	0	0	0		8	0	0	0	0	Yes	1		Doors
Ulanga	Minepa	Minepa	60	Primary Education	male	Married	10	Farmer	100,000 - 300,000	Yes		Grass/Papyrus/Banana leaves	open	Yes	No	Yes	intact screens	No	Mud	Earth	2	Public tap/ Standpipe	Pit latrine	Solar lamps	Charcoal		1	0	0	0	0	0	0	0	Baisikeli	1	0	0	0		6	0	0	0	0	Yes	5		Eaves spaces
Ulanga	Minepa	Minepa	44	Secondary Education	male	Married	5	Farmer	100,000 - 300,000	Yes		Grass/Papyrus/Banana leaves	open	Yes	No	No		No	Mud	Earth	2	Public tap/ Standpipe	Pit latrine	Rechargeable lamps	Charcoal		1	0	0	0	0	1	0	0	Baisikeli	1	0	0	0		11	9	0	0	0	Yes	8		Eaves spaces
Ulanga	Minepa	Minepa	31	Primary Education	female	Married	3	Farmer	100,000 - 300,000	Yes		Zinc/Iron/Aluminium sheets	open	Yes	Yes	Yes	Screen with some holes	No	Bricks and concrete	Tiles/cement	1	Public tap/ Standpipe	Improved latrine	Electricity	Charcoal		1	0	0	0	0	1	0	0	Baisikeli	1	0	0	0		0	7	0	0	0	Yes	1		Eaves spaces
Ulanga	Minepa	Minepa	37	Primary Education	female	Divorced	4	Farmer	100,000 - 300,000	Yes		Zinc/Iron/Aluminium sheets	open	Yes	No	No		No	Bricks and concrete	Earth	1	Public tap/ Standpipe	Pit latrine	Rechargeable lamps	Charcoal		0	0	0	0	0	1	0	0	Baisikeli	1	0	0	0		0	0	0	0	0	Yes	1		Eaves spaces
Ulanga	Minepa	Minepa	43	Primary Education	female	Divorced	3	Business	100,000 - 300,000	Yes		Zinc/Iron/Aluminium sheets	open	Yes	No	No		No	Bricks and concrete	Earth	3	Public tap/ Standpipe	Pit latrine	Rechargeable lamps	Charcoal		0	0	0	0	0	1	0	0	Baisikeli	1	0	0	0		0	0	0	0	0	Yes	1		Eaves spaces
Ulanga	Minepa	Minepa	30	Secondary Education	male	Married	3	Farmer	100,000 - 300,000	Yes		Zinc/Iron/Aluminium sheets	open	Yes	Yes	No		No	Cement	Tiles/cement	3	Public tap/ Standpipe	Improved latrine	Electricity	Charcoal		1	1	0	0	0	1	1	0	Baisikeli	1	0	0	0		0	0	0	0	0	Yes	15		Eaves spaces
Ulanga	Minepa	Minepa	52	Primary Education	female	Married	8	Farmer	100,000 - 300,000	Yes		Grass/Papyrus/Banana leaves	open	Yes	No	No		No	Mud	Earth	2	Public tap/ Standpipe	Pit latrine	Solar lamps	Charcoal		0	0	0	0	0	1	0	0	Baisikeli	1	0	0	0		24	3	0	0	0	Yes	2		Eaves spaces
Ulanga	Minepa	Minepa	61	Primary Education	female	Divorced	8	Farmer	Less than 100,000	Yes		Zinc/Iron/Aluminium sheets	open	Yes	Yes	Yes	Screen with some holes	Yes	Cement	Tiles/cement	3	Public tap/ Standpipe	Pit latrine	Solar lamps	Charcoal		1	0	0	0	0	1	0	0	Baisikeli	1	0	0	0		10	0	0	0	0	Yes	7		Windows
Ulanga	Minepa	Minepa	30	Secondary Education	male	Married	2	Farmer	100,000 - 300,000	Yes		Zinc/Iron/Aluminium sheets	open	Yes	Yes	Yes	intact screens	Yes	Bricks and concrete	Tiles/cement	2	Public tap/ Standpipe	Improved latrine	Electricity	Charcoal		1	0	0	0	0	1	0	0	Baisikeli	1	0	0	0		15	0	0	0	0	Yes	2		Windows
Ulanga	Minepa	Minepa	32	Primary Education	male	Married	5	Farmer	100,000 - 300,000	Yes		Zinc/Iron/Aluminium sheets	Closed	Yes	Yes	Yes	intact screens	No	Cement	Tiles/cement	1	Public tap/ Standpipe	Improved latrine	Electricity	Charcoal		1	1	0	0	0	1	0	0	Baisikeli	1	0	0	0		0	0	0	0	0	No			Doors
Ulanga	Minepa	Minepa	44	Primary Education	female	Single	6	Farmer	100,000 - 300,000	Yes		Zinc/Iron/Aluminium sheets	open	Yes	Yes	Yes	intact screens	Yes	Mud	Earth	2	Public tap/ Standpipe	Improved latrine	Rechargeable lamps	Charcoal		1	0	0	0	0	1	0	0	Baisikeli	1	0	0	0		10	0	0	0	0	Yes	5		Windows
Ulanga	Minepa	Minepa	34	Secondary Education	male	Married	3	Farmer	Less than 100,000	Yes		Zinc/Iron/Aluminium sheets	open	Yes	Yes	Yes	intact screens	No	Bricks and concrete	Earth	1	Public tap/ Standpipe	Improved latrine	Electricity	Firewood		1	0	0	1	0	1	1	0	Baisikeli	1	0	0	0		0	0	0	0	0	Yes	1		Eaves spaces
Ulanga	Minepa	Minepa	28	Secondary Education	female	Married	2	Farmer	Less than 100,000	Yes		Zinc/Iron/Aluminium sheets	open	Yes	Yes	Yes	intact screens	Yes	Bricks and concrete	Tiles/cement	1	Public tap/ Standpipe	Improved latrine	Electricity	Charcoal		1	0	0	0	0	0	0	0	Baisikeli	1	0	0	0		6	0	0	0	0	Yes	3		Eaves spaces
[truncated: 32 more columns]
